# Supplementary material for: Antimicrobial Activity of Spanish Propolis against Listeria monocytogenes and Other Listeria Strains
Source: Microorganisms. 2023 May 29;11(6):1429. doi: 10.3390/microorganisms11061429 (PMC10305080; doi:10.3390/microorganisms11061429)
Supplement: Supplementary file 1 [file microorganisms-11-01429-s001.zip]

Archive with 1 entries (1 files):
- microorganisms-2398241-supplementary.pdf
